# Supplementary material for: The Role of lncRNA Polymorphisms in Digestive System Cancers: A Systematic Review and Meta-Analysis
Source: Cancers (Basel). 2026 Jun 12;18(12):1916. doi: 10.3390/cancers18121916 (PMC13297490; doi:10.3390/cancers18121916)
Supplement: Supplementary file 1 [file cancers-18-01916-s001.zip]

Archive with 6 entries (6 files):
- Supplementary Figure S1.pdf
- Supplementary Figure S2.pdf
- Supplementary Figure S3.pdf
- Supplementary Table S1.pdf
- Supplementary Table S2.pdf
- Supplementary Table S3.xlsx
