# Supplementary material for: The Role of lncRNA Polymorphisms in Digestive System Cancers: A Systematic Review and Meta-Analysis
Source: Cancers (Basel). 2026 Jun 12;18(12):1916. doi: 10.3390/cancers18121916 (PMC13297490; doi:10.3390/cancers18121916)
Supplement: Supplementary file 1 [file cancers-18-01916-s001.zip › Supplementary Table S3.xlsx]

## Sheet: Munka1
Study	Selection				Comparability		Outcome		Total
	Case definition	Number of cases	Representativeness of the cases	Ascertainment of relevant cancers	Ascertainment of genotyping method	HWE	Assessment of outcome	Follow up
Zhu Z	1	1	1	1	1	1	1	1	8
Cucu M	1	0	1	1	1	1	1	1	7
Zheng Y1	1	1	1	1	1	1	1	1	8
Aminian K	1	0	1	1	1	1	1	1	7
Li Q	1	1	1	1	1	1	1	1	8
Li Q2	1	1	1	1	1	1	1	1	8
Li L	1	0	1	1	1	1	1	1	7
Hong JH	1	1	1	1	1	1	1	1	8
He BS	1	1	1	1	1	1	1	1	8
Tan T	1	0	1	1	1	1	1	1	7
Wu ER	1	1	1	1	1	1	1	1	8
Yang ML	1	1	1	1	1	1	1	1	8
Pan W	1	1	1	1	1	1	1	1	8
Guo W	1	1	1	1	1	1	1	1	8
Du M	1	1	1	1	1	1	1	1	8
Ji X	1	1	1	1	1	1	1	1	8
Yuan LT	1	1	1	1	1	1	1	1	8
Wang B	1	1	1	1	1	1	1	1	8
Liu Y	1	1	1	1	1	1	1	1	8
Gao X	1	1	1	1	1	1	1	1	8
Elhelaly Elsherbeny M	1	0	1	1	1	1	1	1	7
Cao X	1	1	1	1	1	1	1	1	8
Table S3. Quality assessment of eligible studies using Newcastle Ottawa Scale. 1: Stage 1 and Stage 2 results were combined and analyzed jointly. 2: A separate study conducted by the same first author.
